# Supplementary material for: The PAMPA datasets: a metagenomic survey of microbial communities in Argentinean pampean soils
Source: Microbiome. 2013 Jul 29;1:21. doi: 10.1186/2049-2618-1-21 (PMC3971610; doi:10.1186/2049-2618-1-21)
Supplement: Additional file 2: Table S1 — Metadata for all samples analyzed in the PAMPA datasets. There is a full list of amplicon and shotgun metagenome libraries. Soil types, source of genetic material, sequencing strategies, primers and barcodes used, number of sequences obtained, physicochemical properties and general metadata for each sample are described in detail. [file 2049-2618-1-21-S2.xls]

## Sheet: Sample Description
Additional file 2: Sample description and metadata associated to PAMPA Dataset soil samples
Geographic Region	Sampling Site	Site ID	Sampled Plot	Sample ID	Number of sampling replicates	Soil Type	Type of Genetic Material	Library Type	Barcode used (*) TAG sequence added at 3´: CACGACGTTGTAAAACGAC *	Primers Used	Reverse TAG	Sequencing Technology	Number of Sequences/ Replicate	SRA archive ID	Crop Rotation	Years under current soil management	Soil Classification	GPS Coordinates (lat, long)	Sampling Date	Mean Annual Temperature (°C)	Mean Annual Precipitation (mm)	C+S (%)	Clay (%)	Silt (%)	Sand (%)	Total Organic Matter (%)	Phosphorus pmm	pH	Soil Total Nitrogen (%TN)	Electric Conductivity
Experimental Station: West-Semiarid	Anguil	an	Non Agronomic1 (Weeping lovegrass)	anaBg.NA1	2	Bulk	gDNA	Amplicon	1: CGTGTCTCTACACGACGTTGTAAAACGAC * 2: TGTCACACGACACGACGTTGTAAAACGAC *†	F563 - R802 **	CAGGAAACAGCTATGACC	454 FLX - Titanium	1: 1905 2: 634 †	SRR651839	Wheeping Lovegrass	More than 60 years	Entic Haplustoll	-36º 35' 14.1, -63° 57' 53.2	Sept-21-2011	15.7	714.3	43.84	5.84	38	56.16	2.44608	8.42	6.29	0.136	0.23
				anmBg.NA1	1	Bulk	gDNA	Metagenome Shotgun Library	No	No	No		385416	SRR606829
			Non Agronomic 2 (Weeping lovegrass)	anaBg.NA2	2	Bulk	gDNA	Amplicon	1: CTCGCGTGTCCACGACGTTGTAAAACGAC * 2: TGTCGTCGCACACGACGTTGTAAAACGAC *†	F563 - R802 **	CAGGAAACAGCTATGACC		1: 2244 2: 629 †	SRR651839				-36º 35' 14.1, -63° 57' 53.2	Sept-21-2011	15.7	714.3	44.84	4.84	40	55.16	2.63088	4.88	6.28	0.152	0.31
				anmBg.NA2	1	Bulk	gDNA	Metagenome Shotgun Library	No	No	No		396600	SRR606832
			Non Agronomic 3 (Nearby farmhouses)	anaBg.NA3	2	Bulk	gDNA	Amplicon	1: TCTCTATGCGCACGACGTTGTAAAACGAC * 2: ACACATACGCCACGACGTTGTAAAACGAC *†	F563 - R802 **	CAGGAAACAGCTATGACC		1: 2203 2: 1464 †	SRR651839	Non-woody herbaceous plants	More than 60 years		-36° 35' 29.2, -63° 57' 23.7	Sept-21-2011	15.7	714.3	32.84	1.84	31	67.16	2.86944	32.83	5.89	0.157	0.54
				anmBg.NA3	1	Bulk	gDNA	Metagenome Shotgun Library	No	No	No		306080	SRR606833
			Conventional Tillage 1 plot 9A wheat	anaBg.CT1	2	Bulk	gDNA	Amplicon	1: ATCAGACACGCACGACGTTGTAAAACGAC * 2: TGAGTCAGTACACGACGTTGTAAAACGAC *†	F563 - R802 **	CAGGAAACAGCTATGACC	454 FLX - Titanium	1: 2660 2: 560 †	SRR651839	Corn - Wheat	More than 60 years	Entic Haplustoll	-36° 36' 20.3, -63° 58' 24.1	Sept-21-2011	15.7	714.3	45.84	5.84	40	54.16	2.1504	12.95	6.21	0.10752	0.2
				anaRg.CT1	2	Rhizosphere	gDNA	Amplicon	1: ACGACAGCTCCACGACGTTGTAAAACGAC * 2: AGTAGTGATCCACGACGTTGTAAAACGAC *	F563 - R802 **	CAGGAAACAGCTATGACC		1: 6238 2: 5995	SRR606896
				anaRc.CT1	2		cDNA	Amplicon	1: CACGTAGATCCACGACGTTGTAAAACGAC * 2: CTACGACTGCCACGACGTTGTAAAACGAC *	F563 - R802 **	CAGGAAACAGCTATGACC		1: 6443 2: 3346	SRR606896
				anmBg.CT1	1	Bulk	gDNA	Metagenome Shotgun Library	No	No	No		488904	SRR606826
				anmRg.CT1	1	Rhizosphere	gDNA	Metagenome Shotgun Library	No	No	No		303089	SRR606836
				anmRc.CT1	1		cDNA	Metatranscriptome Shotgun Library	No	No	No		128383	Not yet available
			Conventional Tillage 2 plot 9B wheat	anaBg.CT2	2	Bulk	gDNA	Amplicon	1: ATATCGCGAGCACGACGTTGTAAAACGAC * 2: TGTAGTGTGACACGACGTTGTAAAACGAC *†	F563 - R802 **	CAGGAAACAGCTATGACC	454 FLX - Titanium	1: 2187 2: 832 †	SRR651839	Sunflower - Rye - Wheat	More than 60 years	Entic Haplustoll	-36° 36' 52.7, -63° 58' 24.1	Sept-21-2011	15.7	714.3	51.84	8.84	43	48.16	2.42592	26.25	6.36	0.125	0.34
				anaRg.CT2	2	Rhizosphere	gDNA	Amplicon	1: TGTCACACGACACGACGTTGTAAAACGAC * 2: ACGTCTCATCCACGACGTTGTAAAACGAC *	F563 - R802 **	CAGGAAACAGCTATGACC		1: 6115 2: 6169	SRR606896
				anaRc.CT2	4		cDNA	Amplicon	1: AGTGACACACCACGACGTTGTAAAACGAC * 2:CATACTCTACCACGACGTTGTAAAACGAC * 3: CACGTGTCGCCACGACGTTGTAAAACGAC * 4:CTAGTCACTCCACGACGTTGTAAAACGAC *	F563 - R802 **	CAGGAAACAGCTATGACC		1: 6478 2:4636 3: 5703 4:4369	SRR606896
				anmBg.CT2	1	Bulk	gDNA	Metagenome Shotgun Library	No	No	No		518394	SRR606827
				anmRg.CT2	1	Rhizosphere	gDNA	Metagenome Shotgun Library	No	No	No		259995	SRR606837
				anmRc.CT2	1		cDNA	Metatranscriptome Shotgun Library	No	No	No		60096	Not yet available
			Conventional Tillage 3 plot 3A wheat	anaBg.CT3	2	Bulk	gDNA	Amplicon	1: AGCACTGTAGCACGACGTTGTAAAACGAC * 2: TCTGACGTCACACGACGTTGTAAAACGAC *†	F563 - R802 **	CAGGAAACAGCTATGACC	454 FLX - Titanium	1: 1415 2: 996 †	SRR651839	Wheat - Fallow - Wheat	10 years	Entic Haplustoll	-36° 35' 11.2, -63° 57' 58.3	Sept-21-2011	15.7	714.3	40.84	2.84	38	59.16	2.53008	38.73 * (Fertilized)	5.58	0.126504	0.34
				anaRg.CT3	2	Rhizosphere	gDNA	Amplicon	1: ACAGTCGTGCCACGACGTTGTAAAACGAC * 2: AGAGCGTCACCACGACGTTGTAAAACGAC *	F563 - R802 **	CAGGAAACAGCTATGACC		1: 5177 2: 6157	SRR606896
				anaRc.CT3	2		cDNA	Amplicon	1: ATATAGTCGCCACGACGTTGTAAAACGAC * 2: CGTATGCGACCACGACGTTGTAAAACGAC *	F563 - R802 **	CAGGAAACAGCTATGACC		1: 6198 2: 3780	SRR606896
				anmBg.CT3	1	Bulk	gDNA	Metagenome Shotgun Library	No	No	No		731764	SRR606828
				anmRg.CT3	1	Rhizosphere	gDNA	Metagenome Shotgun Library	No	No	No		304649	SRR606840
				anmRc.CT3	1		cDNA	Metatranscriptome Shotgun Library	No	No	No		113221	Not yet available
			No Till 1 (NW area within plot 6D wheat)	anaBg.NT1	2	Bulk	gDNA	Amplicon	1: ACGAGTGCGTCACGACGTTGTAAAACGAC * 2: TCACGCGAGACACGACGTTGTAAAACGAC *†	F563 - R802 **	CAGGAAACAGCTATGACC	454 FLX - Titanium	1: 1707 2: 1681 †	SRR651839	Winter grasses - wheat - barley - wheat	4 years	Entic Haplustoll	-36° 35' 35, -63° 57' 37.5	Sept-21-2011	15.7	714.3	45.84	7.84	38	54.16	2.28144	9.42	5.76	0.114072	0.36
				anaRg.NT1	2	Rhizosphere	gDNA	Amplicon	1: TGTCGTCGCACACGACGTTGTAAAACGAC * 2: ACTCATCTACCACGACGTTGTAAAACGAC *	F563 - R802 **	CAGGAAACAGCTATGACC		1: 5605 2: 6530	SRR606896
				anaRc.NT1	2		cDNA	Amplicon	1: AGTGTATGTCCACGACGTTGTAAAACGAC * 2: CGACACTATCCACGACGTTGTAAAACGAC *	F563 - R802 **	CAGGAAACAGCTATGACC		1: 6870 2: 5912	SRR606896
				anmBg.NT1	1	Bulk	gDNA	Metagenome Shotgun Library	No	No	No		892447	SRR606821
				anmRg.NT1	1	Rhizosphere	gDNA	Metagenome Shotgun Library	No	No	No		190876	SRR606841
				anmRc.NT1	1		cDNA	Metatranscriptome Shotgun Library	No	No	No		153370	Not yet available
			No Till 2 (South-Central area within plot 6D wheat)	anaBg.NT2	2	Bulk	gDNA	Amplicon	1: ACGCTCGACACACGACGTTGTAAAACGAC * 2: TCGATAGTGACACGACGTTGTAAAACGAC *†	F563 - R802 **	CAGGAAACAGCTATGACC	454 FLX - Titanium	1: 1733 2: 1934 †	SRR651839	Winter grasses - wheat - barley - wheat	4 years	Entic Haplustoll	-36° 35' 35, -63° 57' 37.5	Sept-21-2011	15.7	714.3	45.84	7.84	38	54.16	2.28144	9.42	5.76	0.114072	0.36
				anaRg.NT2	2	Rhizosphere	gDNA	Amplicon	1: ACACATACGCCACGACGTTGTAAAACGAC * 2: ACTCGCGCACCACGACGTTGTAAAACGAC *	F563 - R802 **	CAGGAAACAGCTATGACC		1: 5694 2: 6712	SRR606896
				anaRc.NT2	2		cDNA	Amplicon	1: ATAGATAGACCACGACGTTGTAAAACGAC * 2: CGAGACGCGCCACGACGTTGTAAAACGAC *	F563 - R802 **	CAGGAAACAGCTATGACC		1: 6167 2: 14781	SRR606896
				anmBg.NT2	1	Bulk	gDNA	Metagenome Shotgun Library	No	No	No		960838	SRR606822
				anmRg.NT2	1	Rhizosphere	gDNA	Metagenome Shotgun Library	No	No	No		162277	SRR606844
				anmRc.NT2	1		cDNA	Metatranscriptome Shotgun Library	No	No	No		94609	Not yet available
			No Till 3 (NE area within plot 6D wheat)	anaBg.NT3	2	Bulk	gDNA	Amplicon	1: AGACGCACTCCACGACGTTGTAAAACGAC * 2: TCGCTGCGTACACGACGTTGTAAAACGAC *†	F563 - R802 **	CAGGAAACAGCTATGACC	454 FLX - Titanium	1: 1548 2: 1381 †	SRR651839	Winter grasses - wheat - barley - wheat	4 years	Entic Haplustoll	-36° 35' 35, -63° 57' 37.5	Sept-21-2011	15.7	714.3	45.84	7.84	38	54.16	2.28144	9.42	5.76	0.114072	0.36
				anaRg.NT3	2	Rhizosphere	gDNA	Amplicon	1: ACATGACGACCACGACGTTGTAAAACGAC * 2: AGCGACTAGCCACGACGTTGTAAAACGAC *	F563 - R802 **	CAGGAAACAGCTATGACC		1: 5964 2: 6175	SRR606896
				anaRc.NT3	2		cDNA	Amplicon	1: ATCTACTGACCACGACGTTGTAAAACGAC * 2: CGTCGATCTCCACGACGTTGTAAAACGAC *	F563 - R802 **	CAGGAAACAGCTATGACC		1: 5210 2: 5740	SRR606896
				anmBg.NT3	1	Bulk	gDNA	Metagenome Shotgun Library	No	No	No		529468	SRR606825
				anmRg.NT3	1	Rhizosphere	gDNA	Metagenome Shotgun Library	No	No	No		247478	SRR606845
				anmRc.NT3	1		cDNA	Metatranscriptome Shotgun Library	No	No	No		99868	Not yet available
Experimental Station: South-east Semiwet	Balcarce	ba	Non Agronomic 1 (Nearby farmhouses)	baaBg.NA1	3	Bulk	gDNA	Amplicon	1: TAGTCGCATACACGACGTTGTAAAACGAC * 2: TATATATACACACGACGTTGTAAAACGAC * 3: TGAGTCAGTACACGACGTTGTAAAACGAC *	F563 - R802 **	CAGGAAACAGCTATGACC	454 FLX - Titanium	1: 2546 2: 4055 3: 1589	SRR531818	Non-woody herbaceous plants	30 years	Typical Argiudolls and Petrocalcic Paleudols	-37º45'09, -58º17'47	Aug-09-2010	13.8	875	52	12	40	48	6.552	11.35	5.58	0.3304	0.16
				bamBg.NA1	1	Bulk	gDNA	Metagenome Shotgun Library	No	No	No		292230	SRR606806
			Non Agronomic 2 (Nearby farmhouses)	baaBg.NA2	2	Bulk	gDNA	Amplicon	1: TATGCTAGTACACGACGTTGTAAAACGAC * 2: TCACGCGAGACACGACGTTGTAAAACGAC *	F563 - R802 **	CAGGAAACAGCTATGACC		1: 2569 2: 3077	SRR531818				-37º45'09, -58º17'47	Aug-09-2010	13.8	875	56	10	46	44	5.59776	16.41	5.63	0.34496	0.24
				bamBg.NA2	1	Bulk	gDNA	Metagenome Shotgun Library	No	No	No		286144	SRR606807
			Non Agronomic 3 (Nearby farmhouses)	baaBg.NA3	2	Bulk	gDNA	Amplicon	1: TCGATAGTGACACGACGTTGTAAAACGAC * 2:TCGCTGCGTACACGACGTTGTAAAACGAC *	F563 - R802 **	CAGGAAACAGCTATGACC		1: 2952 2: 3562	SRR531818				-37º45'09', -58º17'47	Aug-09-2010	13.8	875	52	12	40	48	6.10176	9.49	5.64	0.33768	0.16
				bamBg.NA3	1	Bulk	gDNA	Metagenome Shotgun Library	No	No	No		340338	SRR606808
			No Till 1 wheat	baaBg.NT1	3	Bulk	gDNA	Amplicon	1: AGCTCACGTACACGACGTTGTAAAACGAC * 2:AGTATACATACACGACGTTGTAAAACGAC * 3: TCTGACGTCACACGACGTTGTAAAACGAC *	F563 - R802 **	CAGGAAACAGCTATGACC	454 FLX - Titanium	1: 2646 2: 1650 3: 2125	SRR531818	Soybean - Wheat - Corn	16 years	Typical Argiudolls and Petrocalcic Paleudols	-37º45'09, -58º17'47	Aug-09-2010	13.8	875	55	15	40	45	5.28192	34.19	5.19	0.2408	0.16
				bamBg.NT1	1	Bulk	gDNA	Metagenome Shotgun Library	No	No	No		380846	SRR606794
			No Till 2 wheat	baaBg.NT2	2	Bulk	gDNA	Amplicon	1: AGTCGAGAGACACGACGTTGTAAAACGAC * 2: AGTGCTACGACACGACGTTGTAAAACGAC *	F563 - R802 **	CAGGAAACAGCTATGACC		1: 1739 2: 1902	SRR531818				-37º45'09, -58º17'47	Aug-09-2010	13.8	875	58	16	42	42	4.94592	25.61	5.26	0.24696	0.16
				bamBg.NT2	1	Bulk	gDNA	Metagenome Shotgun Library	No	No	No		308679	SRR606797
			No Till 3 wheat	baaBg.NT3	2	Bulk	gDNA	Amplicon	1: CGATCGTATACACGACGTTGTAAAACGAC * 2: CGCAGTACGACACGACGTTGTAAAACGAC *	F563 - R802 **	CAGGAAACAGCTATGACC		1: 2380 2: 1306	SRR531818				-37º45'09'', -58º17'47	Aug-09-2010	13.8	875	55	16	39	45	4.83168	17.6	5.2	0.21392	0.13
				bamBg.NT3	1	Bulk	gDNA	Metagenome Shotgun Library	No	No	No		234278	SRR606798
			Conventional Tillage 1 wheat	baaBg.CT1	2	Bulk	gDNA	Amplicon	1: CGCGTATACACACGACGTTGTAAAACGAC * 2: CGTACAGTCACACGACGTTGTAAAACGAC *	F563 - R802 **	CAGGAAACAGCTATGACC	454 FLX - Titanium	1: 3070 2: 5072	SRR531818	Soybean - Wheat - Corn	16 years	Typical Argiudolls and Petrocalcic Paleudols	-37º45'09, -58º17'47	Aug-09-2010	13.8	875	41	15	26	59	5.55072	10.22	5.18	0.23912	0.17
				bamBg.CT1	1	Bulk	gDNA	Metagenome Shotgun Library	No	No	No		229009	SRR606801
			Conventional Tillage2 wheat	baaBg.CT2	2	Bulk	gDNA	Amplicon	1: CGTACTCAGACACGACGTTGTAAAACGAC * 2: CTACGCTCTACACGACGTTGTAAAACGAC *	F563 - R802 **	CAGGAAACAGCTATGACC		1: 2182 2: 1925	SRR531818				-37º45'09, -58º17'47	Aug-09-2010	13.8	875	51	16	35	49	5.58432	35.93	5.15	0.22232	0.14
				bamBg.CT2	1	Bulk	gDNA	Metagenome Shotgun Library	No	No	No		424996	SRR606802
			Conventional Tillage3 wheat	baaBg.CT3	2	Bulk	gDNA	Amplicon	1: CTATAGCGTACACGACGTTGTAAAACGAC * 2: TACGTCATCACACGACGTTGTAAAACGAC *	F563 - R802 **	CAGGAAACAGCTATGACC		1: 2366 2: 2502	SRR531818				-37º45'09, -58º17'47	Aug-09-2010	13.8	875	54	15	39	46	4.75776	34.3	5.17	0.22232	0.11
				bamBg.CT3	1	Bulk	gDNA	Metagenome Shotgun Library	No	No	No		247742	SRR606803
Produccion Fields: central-east Wet	La Estrella	LE	No Till Timepoint 1 (No crop at sampling)	leaBg.NT.t1	3	Bulk	gDNA	Amplicon	1: ACGAGTGCGTCACGACGTTGTAAAACGAC * 2: ACGCTCGACACACGACGTTGTAAAACGAC * 3: ACGAGTGCGT †	F563 - R802 **	1-2: CAGGAAACAGCTATGACC 3: No	454 FLX - Titanium	1: 1460 2: 697 3: 45907 †	1-2: SRR531818/ 3: SRR091626	Soybean - Wheat - Corn	16 Years under No Till and 30 under agricultural management	Typical Argiudolls	-34º 41'4,2, -60º 6' 2,4	June-16-2009	16.3	1057	71.28	22.28	49	28.72	2.6	8.26	6.06	0.16	0.27
			No Till Timepoint 2	leaBg.NT.t2	3	Bulk	gDNA	Amplicon	1: AGACGCACTCCACGACGTTGTAAAACGAC * 2: AGCACTGTAGCACGACGTTGTAAAACGAC * 3: ACGCTCGACA †		1-2: CAGGAAACAGCTATGACC 3: No		1: 1128 2: 678 3: 46680 †	1-2: SRR531818/ 3: SRR091627				-34º 41'4,2, -60º 6' 2,4	Sept-23-2009	16.3	1057	71.28	22.28	49	28.72	2.6	8.26	6.06	0.16	0.27
			No Till Timepoint 3	leaBg.NT.t3	3	Bulk	gDNA	Amplicon	1: TCTCTATGCGCACGACGTTGTAAAACGAC * 2: TGATACGTCTCACGACGTTGTAAAACGAC * 3: AGACGCACTC †		1-2: CAGGAAACAGCTATGACC 3: No		1: 1547 2: 2182 3: 49683 †	1-2: SRR531818/ 3: SRR091628				-34º 41'4,2, -60º 6' 2,4	Dec-22-2009	16.3	1057	71.28	22.28	49	28.72	2.6	8.26	6.06	0.16	0.27
			No Till Timepoint 4	leaBg.NT.t4	3	Bulk	gDNA	Amplicon	1: CATAGTAGTGCACGACGTTGTAAAACGAC * 2: CGAGAGATACCACGACGTTGTAAAACGAC * 3: AGCACTGTAG †		1-2: CAGGAAACAGCTATGACC 3: No		1: 2407 2: 3691 3: 51479 †	1-2: SRR531818/ 3: SRR091629				-34º 41'4,2, -60º 6' 2,4	March-16-2010	16.3	1057	71.28	22.28	49	28.72	2.6	8.26	6.06	0.16	0.27
			No Till Timepoint 5 (No crop at sampling)	leaBg.NT.t5	7	Bulk	gDNA	Amplicon	1: ATACGACGTACACGACGTTGTAAAACGAC * 2: TCACGTACTACACGACGTTGTAAAACGAC * 3: CGTCTAGTACCACGACGTTGTAAAACGAC * 4: TCTACGTAGCCACGACGTTGTAAAACGAC * 5: ATCAGACACGCACGACGTTGTAAAACGAC * 6: ATATCGCGAGCACGACGTTGTAAAACGAC * 7: ACGAGTGCGT †		1-6: CAGGAAACAGCTATGACC 7: No		1: 2473 2: 2323 3: 5161 4: 2703 5: 2806 6: 2764 7: 142,878 †	1-6: SRR531818 / 7: SRR090399				-34º 41'4,2, -60º 6' 2,4	June-23-2010	16.3	1057	71.28	22.28	49	28.72	2.6	8.26	6.06	0.16	0.27
				lemBg.NT.t5	1	Bulk	gDNA	Metagenome Shotgun Library	No	No	No		1340686	SRR606448
			No Till Timepoint 6	leaBg.NT.t6	4	Bulk	gDNA	Amplicon	1: CGTGTCTCTACACGACGTTGTAAAACGAC * 2: CTCGCGTGTCCACGACGTTGTAAAACGAC * 3: TGTACTACTCCACGACGTTGTAAAACGAC * 4: ACGACTACAGCACGACGTTGTAAAACGAC *	F563 - R802 **	CAGGAAACAGCTATGACC		1: 2162 2: 2784 3: 3032 4: 2590	SRR531818				-34º 41'4,2, -60º 6' 2,4	Sep- 21-2010	16.3	1057	71.28	22.28	49	28.72	2.6	8.26	6.06	0.16	0.27
			Non Agronomic Timepoint 1 (Nearby farmhouses)	leaBg.NA.t1	3	Bulk	gDNA	Amplicon	1: CGTAGACTAGCACGACGTTGTAAAACGAC * 2: TACGAGTATGCACGACGTTGTAAAACGAC * 3: ACGAGTGCGT †	F563 - R802 **	1-2: CAGGAAACAGCTATGACC 3: No	454 FLX - Titanium	1: 4063 2: 2546 3: 19954 †	1-2: SRR531818/ 3: SRR091626	Non-woody herbaceous plants	More than 30 years	Typical Argiudolls	-34º 39' 27,6 , -60º 6' 4,8	June-16-2009	16.3	1057	70.28	19.28	51	29.72	6.2	92.26	5.4	0.35	0.29
			Non Agronomic Timepoint 2 (Nearby farmhouses)	leaBg.NA.t2	3	Bulk	gDNA	Amplicon	1: TACTCTCGTGCACGACGTTGTAAAACGAC * 2: TAGAGACGAGCACGACGTTGTAAAACGAC * 3: ACGCTCGACA †		1-2: CAGGAAACAGCTATGACC 3: No		1: 1779 2: 3754 3: 19320 †	1-2: SRR531818/ 3: SRR091627				-34º 39' 27,6 , -60º 6' 4,8	Sept-23-2009	16.3	1057	70.28	19.28	51	29.72	6.2	92.26	5.4	0.35	0.29
			Non Agronomic Timepoint 3 (Nearby farmhouses)	leaBg.NA.t3	3	Bulk	gDNA	Amplicon	1: CGTAGACTAGCACGACGTTGTAAAACGAC * 2: TACGAGTATGCACGACGTTGTAAAACGAC * 3: AGACGCACTC †		1-2: CAGGAAACAGCTATGACC 3: No		1: 1521 2: 2066 3: 19168 †	1-2: SRR531818/ 3: SRR091628				-34º 39' 27,6 , -60º 6' 4,8	Dec-22-2009	16.3	1057	70.28	19.28	51	29.72	6.2	92.26	5.4	0.35	0.29
			Non Agronomic Timepoint 4 (Nearby farmhouses)	leaBg.NA.t4	3	Bulk	gDNA	Amplicon	1: ACGCGAGTATCACGACGTTGTAAAACGAC * 2: ACTACTATGTCACGACGTTGTAAAACGAC * 3: AGCACTGTAG †		1-2: CAGGAAACAGCTATGACC 3: No		1: 1664 2: 3617 3: 18059 †	1-2: SRR531818/ 3: SRR091629				-34º 39' 27,6 , -60º 6' 4,8	March-16-2010	16.3	1057	70.28	19.28	51	29.72	6.2	92.26	5.4	0.35	0.29
			Non Agronomic Timepoint 5 (Nearby farmhouses)	leaBg.NA.t5	5	Bulk	gDNA	Amplicon	1: ACTGTACAGTCACGACGTTGTAAAACGAC * 2: AGACTATACTCACGACGTTGTAAAACGAC * 3: AGCGTCGTCTCACGACGTTGTAAAACGAC * 4: AGTACGCTATCACGACGTTGTAAAACGAC * 5: ACGCTCGACA †		1-4: CAGGAAACAGCTATGACC 5: No		1: 3281 2: 3302 3: 2554 4: 2610 5: 75,052 †	1-4: SRR531818 / 5: SRR090399				-34º 39' 27,6 , -60º 6' 4,8	June-23-2010	16.3	1057	70.28	19.28	51	29.72	6.2	92.26	5.4	0.35	0.29
				lemBg.NA.t5	1	Bulk	gDNA	Metagenome Shotgun Library	No	No	No		1166884	SRR606449
			Non Agronomic Timepoint 6 (Nearby farmhouses)	leaBg.NA.t6	2	Bulk	gDNA	Amplicon	1: ATAGAGTACTCACGACGTTGTAAAACGAC * 2: CACGCTACGTCACGACGTTGTAAAACGAC *	F563 - R802 **	CAGGAAACAGCTATGACC		1: 4105 2: 3376	SRR531818				-34º 39' 27,6 , -60º 6' 4,8	Sep-21-2010	16.3	1057	70.28	19.28	51	29.72	6.2	92.26	5.4	0.35	0.29
	La Negrita	LN	No Till (No crop at sampling)	lnaBg.NT	5	Bulk	gDNA	Amplicon	1: CAGTAGACGTCACGACGTTGTAAAACGAC * 2: CGACGTGACTCACGACGTTGTAAAACGAC * 3: TACACACACTCACGACGTTGTAAAACGAC * 4: TACACGTGATCACGACGTTGTAAAACGAC * 5: AGACGCACTC †	F563 - R802 **	1-4: CAGGAAACAGCTATGACC 5: No	454 FLX - Titanium	1: 1997 2: 2345 3: 2568 4: 3784 5: 99,828 †	1-4: SRR531818 / 5: SRR090399	Soybean - Wheat - Corn	16 Years under No Till and 30 under agricultural management	Typical Argiudolls	-34º 34' 46,2, -59º 55' 8,4	June-23-2010	16	1065	74.28	23.28	51	25.72	2.7	11.58	5.6	0.16	0.17
			No Till (No crop at sampling)	lnmBg.NT	1	Bulk	gDNA	Metagenome Shotgun Library	No	No	No		1375442	SRR606450
			Non Agronomic (Nearby farmhouses)	lnaBg.NA	5	Bulk	gDNA	Amplicon	1: TACAGATCGTCACGACGTTGTAAAACGAC * 2: TACGCTGTCTCACGACGTTGTAAAACGAC * 3: TAGTGTAGATCACGACGTTGTAAAACGAC * 4: TCGATCACGTCACGACGTTGTAAAACGAC * 5: AGCACTGTAG †	F563 - R802 **	1-4: CAGGAAACAGCTATGACC 5: No		1: 3250 2: 3429 3: 4211 4: 3194 5: 130,942 †	1-4: SRR531818 / 5: SRR090399	Non-woody herbaceous plant	More than 30 years	Typical Argiudolls	-34º 34' 40,2 , -59º 55' 7,8	June-23-2010	16	1065	73.28	24.28	49	26.72	5.8	81.72	6.21	0.3136	0.17
			Non Agronomic (Nearby farmhouses)	lnmBg.NA	1	Bulk	gDNA	Metagenome Shotgun Library	No	No	No		1129130	SRR606451
	C.Klein	CK	No Till (No crop at sampling)	ckaBg.NT	5	Bulk	gDNA	Amplicon	1: TCGCACTAGTCACGACGTTGTAAAACGAC * 2: TCTAGCGACTCACGACGTTGTAAAACGAC * 3: TCTATACTATCACGACGTTGTAAAACGAC * 4: TGACGTATGTCACGACGTTGTAAAACGAC * 5: ATCAGACACG †	F563 - R802 **	1-4: CAGGAAACAGCTATGACC 5: No	454 FLX - Titanium	1: 2049 2: 1548 3: 2750 4: 1913 5: 121,003 †	1-4: SRR531818 / 5: SRR095659	Soybean - Wheat - Corn	16 Years under No Till and 30 under agricultural management	Typical Argiudolls	-35º 7'17,4 , -60º 15' 42,6	June-23-2010	16.3	1027	62.28	20.28	42	37.72	2.9	12.25	5.38	0.17	0.16
			No Till (No crop at sampling)	ckmBg.NT	1	Bulk	gDNA	Metagenome Shotgun Library	No	No	No		1374829	SRR606427
			Non Agronomic (Nearby farmhouses)	ckaBg.NA	5	Bulk	gDNA	Amplicon	1: ACTAGCAGTACACGACGTTGTAAAACGAC * 2: ACGCGATCGACACGACGTTGTAAAACGAC * 3: ACAGTATATACACGACGTTGTAAAACGAC * 4: TGTGAGTAGTCACGACGTTGTAAAACGAC * 5: ATATCGCGAG †	F563 - R802 **	1-4: CAGGAAACAGCTATGACC 5: No		1: 1665 2: 3004 3: 4196 4: 2298 5: 103,869 †	1-4: SRR531818 / 5: SRR095659	Non-woody herbaceous plant	More than 30 years	Typical Argiudolls	-35º 6'1,8, -60º 14' 53,4	June-23-2010	16.3	1027	60.28	14.28	46	39.72	3.6	31.82	5.9	0.23408	0.23
			Non Agronomic (Nearby farmhouses)	ckmBg.NA	1	Bulk	gDNA	Metagenome Shotgun Library	No	No	No		1314577	SRR606447
										** F563: AYTGGGYDTAAAGNG			† Samples excluded from the analysis presented in the paper
										** R602: TACNVGGGTATCTAATCC TACCRGGGTHTCTAATCC TACCAGAGTATCTAATTC CTACDSRGGTMTCTAATC

## Sheet: General Metadata
Additional file 2: Metadata associated to PAMPA Dataset soil samples
Geographic Region	Site	Sampled Plot	GPS Coordinates	Sampling Date	Mean Annual Temperature (°C)	Mean Annual Precipitation (mm)	C+S (%)	Clay (%)	Silt (%)	Sand (%)	Total Organic Matter (%)	Phosphorus pmm	pH	Soil Total Nitrogen (%TN)	Electric Conductivity
Experimental Station: West-Semiarid	Anguil	NA1 weeping lovegrass	-36º 35' 14.1", -63° 57' 53.2"	Sept-21-2011	15.7	714.3	43.84	5.84	38	56.16	2.44608	8.42	6.29	0.136	0.23
	Anguil	NA 2 weeping lovegrass	-36º 35' 14.1", -63° 57' 53.2"	Sept-21-2011	15.7	714.3	44.84	4.84	40	55.16	2.63088	4.88	6.28	0.152	0.31
	Anguil	NA 3 nearby farmhouses	-36° 35' 29.2", -63° 57' 23.7"	Sept-21-2011	15.7	714.3	32.84	1.84	31	67.16	2.86944	32.83	5.89	0.157	0.54
	Anguil	CT 1 plot 9A wheat	-36° 36' 20.3", -63° 58' 24.1"	Sept-21-2011	15.7	714.3	45.84	5.84	40	54.16	2.1504	12.95	6.21	0.10752	0.2
	Anguil	CT 2 plot 9B wheat	-36° 36' 52.7", -63° 58' 24.1"	Sept-21-2011	15.7	714.3	51.84	8.84	43	48.16	2.42592	26.25	6.36	0.125	0.34
	Anguil	CT 3 plot 3A wheat	-36° 35' 11.2", -63° 57' 58.3"	Sept-21-2011	15.7	714.3	40.84	2.84	38	59.16	2.53008	38.73 *	5.58	0.126504	0.34
	Anguil	NT 3 plot 6D wheat	-36° 35' 35", -63° 57' 37.5"	Sept-21-2011	15.7	714.3	44.84	7.84	37	55.16	2.2176	7.53	5.57	0.102	0.3
	Anguil	NT 1/NT2/NT3 plot 6D wheat	-36° 35' 35", -63° 57' 37.5"	Sept-21-2011	15.7	714.3	45.84	7.84	38	54.16	2.28144	9.42	5.76	0.114072	0.36
Experimental Station: South-east Semiwet	Balcarce	NA 1 nearby famrhouses	-37º45'09", -58º17'47"	Aug-09-2010	13.8	875	52	12	40	48	6.552	11.35	5.58	0.3304	0.16
	Balcarce	NA 2 nearby famrhouses	-37º45'09", -58º17'47"	Aug-09-2010	13.8	875	56	10	46	44	5.59776	16.41	5.63	0.34496	0.24
	Balcarce	NA 3 nearby famrhouses	-37º45'09', -58º17'47"	Aug-09-2010	13.8	875	52	12	40	48	6.10176	9.49	5.64	0.33768	0.16
	Balcarce	NT 1 wheat	-37º45'09", -58º17'47"	Aug-09-2010	13.8	875	55	15	40	45	5.28192	34.19	5.19	0.2408	0.16
	Balcarce	NT 2 wheat	-37º45'09", -58º17'47"	Aug-09-2010	13.8	875	58	16	42	42	4.94592	25.61	5.26	0.24696	0.16
	Balcarce	NT 3 wheat	-37º45'09'', -58º17'47"	Aug-09-2010	13.8	875	55	16	39	45	4.83168	17.6	5.2	0.21392	0.13
	Balcarce	CT 1 wheat	-37º45'09", -58º17'47"	Aug-09-2010	13.8	875	41	15	26	59	5.55072	10.22	5.18	0.23912	0.17
	Balcarce	CT2 wheat	-37º45'09", -58º17'47"	Aug-09-2010	13.8	875	51	16	35	49	5.58432	35.93	5.15	0.22232	0.14
	Balcarce	CT3 wheat	-37º45'09", -58º17'47"	Aug-09-2010	13.8	875	54	15	39	46	4.75776	34.3	5.17	0.22232	0.11
Produccion Fields: central-east Wet	La Estrella	NT no crop at sampling	-34º 41'4,2", -60º 6' 2,4"	June-23-2010	16.3	1057	71.28	22.28	49	28.72	2.6	8.26	6.06	0.16	0.27
	La Estrella	NA nearby famrhouses	-34º 39' 27,6" , -60º 6' 4,8"	June-23-2010	16.3	1057	70.28	19.28	51	29.72	6.2	92.26	5.4	0.35	0.29
	La Negrita	NT no crop at sampling	-34º 34' 46,2", -59º 55' 8,4"	June-23-2010	16	1065	74.28	23.28	51	25.72	2.7	11.58	5.6	0.16	0.17
	La Negrita	NA nearby famrhouses	-34º 34' 40,2 , -59º 55' 7,8"	June-23-2010	16	1065	73.28	24.28	49	26.72	5.8	81.72	6.21	0.3136	0.17
	C.Klein	NT no crop at sampling	-35º 7'17,4 ", -60º 15' 42,6"	June-23-2010	16.3	1027	62.28	20.28	42	37.72	2.9	12.25	5.38	0.17	0.16
	C.Klein	NA nearby famrhouses	-35º 6'1,8", -60º 14' 53,4"	June-23-2010	16.3	1027	60.28	14.28	46	39.72	3.6	31.82	5.9	0.23408	0.23
												* P Fertilization
